# Supplementary material for: Identification of key genes associated with acute myocardial infarction using WGCNA and two-sample mendelian randomization study
Source: PLoS One. 2024 Jul 18;19(7):e0305532. doi: 10.1371/journal.pone.0305532 (PMC11257238; doi:10.1371/journal.pone.0305532)
Supplement: S1 Table — (XLS) [file pone.0305532.s001.xls]

id	logFC	AveExpr	t	P.Value	adj.P.Val	B
NR4A2	2.95332779043909	7.93553373890419	12.2292870164953	1.09672878419784e-21	2.66319304158563e-16	38.3455138017266
NFKBIZ	1.38635248192125	10.6234342668095	10.2254799461097	2.68716513615902e-17	3.26262955587716e-12	28.6802837704958
GABARAPL1	1.43467652557411	9.21394932639527	10.0896826164861	5.36158161716171e-17	4.33985352940966e-12	28.0176557548657
PDE4B	1.31196043131313	8.51347035792266	9.89393086143539	1.45165915063516e-16	8.47195077461688e-12	27.0618524611668
THBD	1.94809772762523	5.59457408953168	9.85782794942872	1.74441584364037e-16	8.47195077461688e-12	26.8855170158447
IRAK3	2.37358716235828	6.53231533894501	9.79154092897562	2.4442042250163e-16	9.89212613921778e-12	26.5617284173328
IL1R2	2.54220667664399	7.50261167227834	9.70006623481651	3.89287315047247e-16	1.27986148214187e-11	26.1148755878242
ACSL1	2.20545210876933	8.18827682797674	9.68437081513007	4.21647520200903e-16	1.27986148214187e-11	26.0382026510704
NFIL3	2.57478913648733	8.53622065947352	9.53935695125107	8.81647632109201e-16	2.37878910932896e-11	25.3298436095896
MAP3K8	1.63455354889301	7.66711000581573	9.48619997081289	1.15527167495917e-15	2.80535309205235e-11	25.0702242419829
ZFP36	1.96209477962276	10.1416417742577	9.41513852389499	1.65794773475484e-15	3.62702068160437e-11	24.7232160285178
PELI1	1.9287645256978	8.91866239312315	9.39979988701616	1.7923708512071e-15	3.62702068160437e-11	24.6483245567927
CLEC4E	1.80684330474954	7.28782085123967	9.29933033002567	2.98623594773475e-15	5.57807272733333e-11	24.1578911626478
BCL6	1.75883521551845	7.46522118727681	9.28367771561843	3.23333835792001e-15	5.60823914325666e-11	24.0815043912265
S100A12	2.93137401569986	7.77029577706356	9.24798190978129	3.8759375028304e-15	6.27464142207142e-11	23.9073274271052
NAMPT	2.02701585183674	9.63583736363636	9.11653955919301	7.55248833918635e-15	1.14623452724738e-10	23.266277195516
SLC11A1	1.28814493297465	6.65971402601775	9.0970705360204	8.33634690203678e-15	1.19077652087009e-10	23.1713745831784
IL1B	2.73317118904967	9.22588411458015	8.99491428354739	1.39919248128907e-14	1.88759302193257e-10	22.673649701768
PPP1R15A	2.03255263635539	8.18599052668095	8.5994929068708	1.03267217870284e-13	1.31981263409335e-09	20.752047910437
CCL20	2.75739764006597	8.44963606387103	8.57560909369222	1.16478371186347e-13	1.41422561397252e-09	20.6362960418653
BCL3	1.16570924022676	6.75799137485971	8.4815579934759	1.87039062764687e-13	2.16280033616143e-09	20.1809000591835
S100P	2.34608222973408	8.36777864845424	8.46203611126644	2.06340968882872e-13	2.27754092832794e-09	20.0864625477054
ITPRIP	1.20768873267367	6.92271710203041	8.38022284507444	3.11299058599309e-13	3.17308294230001e-09	19.6910374863815
LOC100129518	1.81065446726242	9.65486139480665	8.37875055729054	3.13609536503953e-13	3.17308294230001e-09	19.6839268482829
HBEGF	1.09485840322408	5.73777778583818	8.34528089393313	3.70997948308362e-13	3.49090125940318e-09	19.5223325172629
FCN1	2.18597553771388	7.10117955856545	8.33191429199706	3.96739104500031e-13	3.49090125940318e-09	19.4578259551142
JUN	1.71176489045145	9.51808708295072	8.32754838516049	4.0552645701121e-13	3.49090125940318e-09	19.4367598822293
GADD45A	1.45834983983509	9.19276114335272	8.32203529807391	4.16900251659241e-13	3.49090125940318e-09	19.4101610485158
VCAN	2.47754219222841	7.08531209009285	8.30802514855169	4.47254065895024e-13	3.56172412961408e-09	19.3425794955525
NLRP3	2.15258276015667	6.26276925017855	8.30473607342986	4.54693312550167e-13	3.56172412961408e-09	19.326716480539
CLEC4D	2.41624080193775	6.09556351004999	8.29053675654148	4.88249904640869e-13	3.70506297719684e-09	19.2582458297112
FOSL2	1.02424058542156	7.12224772288542	8.25801198604176	5.74701102606185e-13	4.11342420422979e-09	19.1014811846354
FCER1G	2.7334835153824	8.4911079734721	8.25758140165094	5.75942345531602e-13	4.11342420422979e-09	19.0994065245863
ADIPOR1	1.08246234616781	9.19537185578002	8.19406006786447	7.91613707193813e-13	5.46999720695195e-09	18.7935493096096
MAFB	2.02173455978561	7.53632219645954	8.18924058382318	8.10935289091441e-13	5.46999720695195e-09	18.7703601921842
NR4A3	1.6516129589899	5.64663781869197	8.17659610769046	8.63888805237775e-13	5.66969279266823e-09	18.709532392642
LILRB2	2.10486690661307	7.42799278185899	8.15930355152951	9.41923634586733e-13	5.96978507901992e-09	18.6263717466722
GLUL	1.25056987131313	7.79505140842771	8.15575553079849	9.58782056526304e-13	5.96978507901992e-09	18.6093130978261
ITLN1	2.81465798156257	6.76509430461177	8.13858606625018	1.04470390724829e-12	6.34215180723997e-09	18.5267825687018
JDP2	1.23660416262214	6.00073628129783	8.06997023410891	1.4716564143324e-12	8.71617570699519e-09	18.1972823784479
PLAUR	1.84757392029685	7.26957656519743	7.98973897755622	2.19535345763551e-12	1.2614008205131e-08	17.8126887434645
NFKBIA	1.78783875075654	9.45138972431385	7.98626482195689	2.23366561742308e-12	1.2614008205131e-08	17.7960524723471
PMAIP1	1.6260819833189	9.14878000265279	7.97989894679712	2.30560133480526e-12	1.27243305894508e-08	17.7655727827485
IL1RN	1.38122208491857	5.9276132939496	7.90170838903626	3.40162783697768e-12	1.80274378810684e-08	17.3916086317141
TLR2	2.10487070180788	7.15233273089481	7.90091983395597	3.41498211791586e-12	1.80274378810684e-08	17.3878411346794
SERPINA1	1.54498468995465	6.37123729573513	7.86257904579564	4.13124942174983e-12	2.1344548057679e-08	17.2047571890919
TREM1	2.60841011818594	7.40808718799102	7.85666126662742	4.25438890093753e-12	2.15228289961539e-08	17.1765159915655
TP53INP2	2.24133060545867	7.87670082068156	7.84836236130514	4.43324772661438e-12	2.16324066146234e-08	17.1369192880109
LYZ	2.27135680084107	9.10930955677992	7.84741126189369	4.45421766940404e-12	2.16324066146234e-08	17.1323818793692
CDA	1.68546228601731	6.42287322206918	7.83280764334199	4.78886597202422e-12	2.28016309305575e-08	17.062727670526
QPCT	2.14843714822923	6.89904676589124	7.81308266394951	5.28088683424894e-12	2.46607864731878e-08	16.9686921717398
SLC7A7	2.04560917761286	7.55709363942455	7.79040396460635	5.90897623366639e-12	2.70732116927695e-08	16.8606412272699
HAL	1.22599297202226	5.56132659504132	7.74665456729578	7.33792109366033e-12	3.29976250280309e-08	16.652403531634
IER3	2.06053998710988	10.9225172559433	7.72496949095908	8.16866848914818e-12	3.57856510596309e-08	16.549288264197
S100A9	2.10334687273758	9.28948043852668	7.72290060862553	8.25265223387424e-12	3.57856510596309e-08	16.5394540178701
CCL4	2.12327527641723	9.06605027216611	7.63283810082472	1.28737424117619e-11	5.48445358024118e-08	16.1119639023105
CXCL2	1.97315021229437	6.19066242669115	7.62001349244826	1.37138526389911e-11	5.74162587551683e-08	16.051190483298
C5AR1	2.34658790895486	9.11074382705846	7.60601356320633	1.46932378980242e-11	6.04740290478442e-08	15.9848765265882
CD83	2.2532840072686	9.21351115773901	7.60122118432386	1.50442141504952e-11	6.08865914390241e-08	15.9621833177727
CSTA	2.78076081531437	8.38086456101418	7.58745136994895	1.60996902867747e-11	6.4090121072547e-08	15.8969995831794
CLEC7A	1.53863535858173	7.18341498030813	7.58047494457458	1.66621966888617e-11	6.52595346809139e-08	15.8639859017962
GAB2	1.420337427718	7.61852230119376	7.57334569145605	1.72571960192344e-11	6.65170665419784e-08	15.8302569888768
CD55	1.05043740293548	10.0842631452913	7.5658847635766	1.79024856930877e-11	6.79261135647779e-08	15.7949675748977
SNORD89	1.61388942051124	6.42707643944495	7.54436964543449	1.99006241778066e-11	7.43458527229501e-08	15.6932533222269
APOBEC3A	2.22760413990311	7.77542701035609	7.51401017783451	2.31022658541765e-11	8.37304027310483e-08	15.5498546377971
THBS1	1.55457500629561	5.81266187725742	7.49197582238907	2.57415670664465e-11	9.1908014599592e-08	15.4458735514301
MIR6883	1.40849881786848	8.64533169248036	7.48903664310305	2.61155435748606e-11	9.1908014599592e-08	15.4320095479699
CCL3	2.66294783709751	9.13984274523008	7.47338692112155	2.81995191164094e-11	9.78243718553469e-08	15.3582147849359
PHACTR1	1.8882547565904	7.52089829588817	7.4407269258728	3.30953882703948e-11	1.12557640097858e-07	15.2043434445582
SULF2	1.56757750659658	5.70382670023467	7.43901759681214	3.33736778864168e-11	1.12557640097858e-07	15.1962952940981
BST1	2.07035933964131	6.59456165901439	7.41253540975189	3.79941466429211e-11	1.26385496826289e-07	15.0716720420305
TRIB1	1.03943613298495	6.63042004167942	7.39529901940865	4.13371135330096e-11	1.35647512299517e-07	14.9906246392854
ETS2	1.44319592938776	7.77156108080808	7.37388901369091	4.58986417074209e-11	1.48607926863572e-07	14.8900255782095
FCGR2A	1.42529774891775	6.90452103734313	7.2922503479042	6.83616787517367e-11	2.15588404999503e-07	14.5071909644868
AIF1	1.59770017137497	7.5602949872462	7.20601586033899	1.03986978802563e-10	3.19635696504207e-07	14.1041594752041
GADD45B	1.3666405644362	8.41161256300378	7.20136224140103	1.06363316686691e-10	3.22853344602363e-07	14.0824508168704
ALDH2	2.08977046445063	6.84846030109173	7.19356820805216	1.10464502996e-10	3.31162482511019e-07	14.0461019720263
ICAM1	1.38770483825603	6.64488069146006	7.18034311195077	1.17785327061517e-10	3.48803428699692e-07	13.9844518309705
CREB5	1.31352384861266	6.09385842123253	7.17251246440397	1.22344708938174e-10	3.5794022374959e-07	13.9479648105638
TULP2	1.77364773675943	6.00200527395164	7.14255245456168	1.41462815794051e-10	4.08946426793529e-07	13.8084789364803
AQP9	2.37580566357658	7.55960635379043	7.12821264638601	1.51633719441688e-10	4.33191840515297e-07	13.7417806990292
FOS	2.07727425578643	8.6639594379145	7.08641946482084	1.85598404921581e-10	5.18034152378448e-07	13.5476298590279
CSF3R	2.16433054658421	7.25320284103663	7.07391240621839	1.97157176464079e-10	5.38092352762927e-07	13.4895985135663
MAFF	1.5545684144094	8.16572314753597	7.07385002595689	1.97216579019606e-10	5.38092352762927e-07	13.4893091581727
CMTM2	1.97021834244073	7.89686142888481	7.06959517305204	2.01310473833239e-10	5.43159359031827e-07	13.4695746392103
DYSF	1.85990880008864	7.08646135287216	7.04772164697906	2.23723678903257e-10	5.96637511448338e-07	13.3681828049065
CPD	1.10629072127809	8.69229753800633	7.04558162167909	2.26045037116848e-10	5.96637511448338e-07	13.3582684403632
FOSB	1.7103072916677	7.90398631486583	7.01221250508511	2.65487287518321e-10	6.93208991614147e-07	13.2038017596931
IL13RA1	1.48180394333952	5.58901011478421	6.90440883630581	4.45641062001248e-10	1.13539394760139e-06	12.7064406139414
VNN1	1.85838551019172	5.47870072666054	6.90290537793481	4.48863614511847e-10	1.13539394760139e-06	12.6995226901976
CXCL16	1.88044942324882	8.63668480221406	6.89165251479561	4.73727252238208e-10	1.16736169051545e-06	12.6477608274212
PYGL	1.89385615903731	7.21174329073564	6.8911759764991	4.74809756362029e-10	1.16736169051545e-06	12.6455694462346
SKIL	1.40503474678211	6.90441829527599	6.89068677080112	4.75923583492066e-10	1.16736169051545e-06	12.643319867642
TP53BP2	1.13693221268398	8.50810587526783	6.81190002660776	6.93602010826637e-10	1.68427789575557e-06	12.2817497073003
EFEMP1	1.48135188528551	4.1185378070605	6.80818802119436	7.05994985220172e-10	1.69739785081148e-06	12.2647505024473
PDZD8	1.07374014540507	8.09726806550352	6.80251983630385	7.25342927825883e-10	1.72681818983805e-06	12.2387992751154
DDIT3	1.75507290765615	7.95889380318335	6.79613218974503	7.47776118157198e-10	1.73592506500717e-06	12.2095632707302
CCRL2	1.74162150833024	6.5005550486685	6.79533757642723	7.50614358061655e-10	1.73592506500717e-06	12.2059270408927
GIMAP7	-1.58804380966811	10.21959514774	-6.78203184276858	7.99755532521598e-10	1.83212370283864e-06	12.1450612243208
BCL2A1	1.85043895188621	10.3935848307316	6.76809482964841	8.54642906502314e-10	1.9395649180334e-06	12.0813535099447
CH25H	1.43095322396413	4.76183339822467	6.76102760650298	8.83883253654061e-10	1.98735089955048e-06	12.0490664206461
MGP	1.51703939953	5.95011112825222	6.74669448474788	9.46259124330088e-10	2.10807951371296e-06	11.9836220035664
LRG1	1.44081826465265	6.01620075553515	6.74081469983187	9.73089325346574e-10	2.14814418813152e-06	11.9567897197462
MMP9	1.46507840808699	6.68766647097235	6.72946613404688	1.0270200169381e-09	2.24677371773453e-06	11.9050248313887
GIMAP6	-1.49554765587714	9.33610818385879	-6.69205274032861	1.22662733721135e-09	2.63595262997869e-06	11.7345953670012
SIRPA	1.07830741735724	6.58912700051015	6.67023531547703	1.36026535315665e-09	2.84753488128039e-06	11.6353724605601
CDKN1A	1.63076971933004	7.49265009310274	6.64741915115061	1.51542834249104e-09	3.14523390925902e-06	11.5317367749771
ZNF137P	-1.42540128853639	7.08043117850219	-6.63634992770403	1.59688670533395e-09	3.25859621991478e-06	11.481506142496
LILRA5	1.11804441546073	5.28912647734925	6.62778622072122	1.66286378903035e-09	3.36495170597214e-06	11.4426668756092
RGS1	1.26929266784581	6.80529622671156	6.62365026759851	1.69568630783463e-09	3.40301253318494e-06	11.4239157434324
DUSP1	1.01588160951969	8.09857054188348	6.61481078987965	1.76799797739819e-09	3.51904919936719e-06	11.3838551695224
PPIF	1.23303121071944	7.61411325783083	6.58958864896084	1.99151303535483e-09	3.93170973194366e-06	11.2696603684973
MIR22	1.58275397978561	7.94196663080298	6.58458432431393	2.03907301826385e-09	3.99313964530436e-06	11.2470228333884
KLF4	1.37209462542981	6.53495464248546	6.56930046387445	2.19138679978036e-09	4.25708609872312e-06	11.1779258189802
FPR1	1.6112679961142	6.64743939858178	6.55845220966352	2.3062668595681e-09	4.44469964849646e-06	11.1289194259546
RBP7	1.72774728041847	7.85435620758086	6.5286275164652	2.65367722479514e-09	5.03432829457022e-06	10.9943503402764
PILRA	1.57480065959183	7.62032458585859	6.51132349303089	2.8784410125127e-09	5.41839958297029e-06	10.9163845959777
PAQR8	-1.13342114777159	7.2182431405979	-6.48492839111861	3.25799415387208e-09	6.08569739752512e-06	10.7976150079424
MME	1.50072526982478	6.49935925395368	6.482959884762	3.28820468265046e-09	6.09524200292082e-06	10.7887650181323
ZEB2	1.19498814281592	6.40106051311091	6.47336037151814	3.43953856715157e-09	6.32746363431173e-06	10.7456229558155
DOCK4	1.11607185297052	5.60360192480359	6.45356323565547	3.77368953658295e-09	6.88997953941232e-06	10.6567314939042
CCR2	-1.53504259274377	7.40566411672278	-6.43320643369304	4.15070676335386e-09	7.52178057139091e-06	10.5654411883611
FAM198B	1.40697061579468	5.22355255953474	6.41188853647508	4.58540169802698e-09	8.2479690856918e-06	10.4699659569743
CD33	1.53430449139559	5.57871659937761	6.38444740877945	5.21166480398729e-09	9.15253683658031e-06	10.3472572346152
WDFY3	1.23137883964131	5.63383249739822	6.3822862533563	5.26443003798028e-09	9.15253683658031e-06	10.3376023398715
DOCK5	1.04402928012369	6.16076583440465	6.37774237515915	5.37709601069773e-09	9.26044984574175e-06	10.3173070891827
PTX3	2.60752539749536	6.89822872956841	6.37186481501887	5.52636727950513e-09	9.45050041829707e-06	10.2910637720007
MGAM	1.94501319857349	7.6337678738394	6.35265455075983	6.04335283447237e-09	1.02623144738429e-05	10.2053596620943
TNFAIP2	1.22637974021233	6.57786147010509	6.33262561494346	6.63319594332984e-09	1.11857147454487e-05	10.116117619272
CTD-2541M15.1	-1.37456589816121	8.45058371727375	-6.28225428172638	8.37948786648168e-09	1.39369591204184e-05	9.89220316696243
SLC2A14	1.30527489723768	9.79915064105703	6.27625059120997	8.61575125926159e-09	1.42324354559773e-05	9.86556553526715
AC079305.10	1.94814235474129	5.6510654063871	6.26477987562264	9.08557300752563e-09	1.49071291020639e-05	9.81470152948177
SLC2A3	1.06206689000824	10.0629659549536	6.25581051377743	9.4704673973091e-09	1.5393750720713e-05	9.77495681362131
METRNL	1.13067051255205	6.52032897984899	6.24546149211347	9.93457697692077e-09	1.5976286403161e-05	9.72912889276736
SYTL3	1.04893458830344	7.58190220895827	6.22248373163288	1.1046711988786e-08	1.73063203514854e-05	9.62749461949579
CSRNP1	1.15478108648732	8.19170258371595	6.21831516874547	1.12612364920513e-08	1.75293126117547e-05	9.60907373701881
LILRA2	1.2940899519027	6.05022798811346	6.21203612396539	1.1592147225338e-08	1.79294778214821e-05	9.58133672554358
GLT1D1	1.63369198047206	6.20549599811244	6.20483558089412	1.19834333815139e-08	1.84164628619804e-05	9.54954406037395
RLF	1.10542330455577	9.40628029619427	6.16862509551137	1.41573225304486e-08	2.13529879862505e-05	9.38990736308001
MS4A6A	1.46320802415172	6.63518878124681	6.1589154271507	1.4803533110352e-08	2.20536856806894e-05	9.34717124287143
LINC00528	1.41172536162441	7.27738174201612	6.1449661042039	1.57830771640174e-08	2.33695977571377e-05	9.28582670905633
RAB32	1.35484900894661	5.81280769533721	6.12935547902398	1.6955130482378e-08	2.49528753808631e-05	9.21724939104108
FPR2	1.60097953607504	5.97718656330987	6.11298185926798	1.82766218087937e-08	2.66268585987392e-05	9.14540367880554
CCR5	-1.4890635435539	8.3743910463218	-6.11256112604153	1.83118826947029e-08	2.66268585987392e-05	9.14355867636403
CTD-2528L19.6	-1.73135117716347	5.63962142322212	-6.10208231827239	1.92120381887538e-08	2.77170924029111e-05	9.09762526917311
SLC7A5	1.27345230503607	9.11289554724008	6.0989683107064	1.94878427034661e-08	2.78367320918798e-05	9.08398195813056
SAMSN1	1.48326941103896	7.68344438980716	6.09272881016039	2.00522577475914e-08	2.8445897636209e-05	9.05665442673038
TLR4	1.16528954492682	5.90693826405469	6.09168117414597	2.01485911451654e-08	2.8445897636209e-05	9.052067262418
PLBD1	2.01276996077509	8.30772206866646	6.06295048877648	2.29756225945514e-08	3.22496192184069e-05	8.92640628415326
CD36	1.28330797560091	6.01119943883277	6.05589457165324	2.37276115313698e-08	3.31137358987856e-05	8.89558659040662
VNN3	1.11115972945372	5.36384401336598	6.05139852399517	2.42193687726954e-08	3.36068785732344e-05	8.87595671593436
LOC100631377	-1.18903256597609	8.07329886077951	-6.05005379085474	2.43683895833261e-08	3.36215372872519e-05	8.87008686105315
CD93	1.42533034124923	6.83115916284053	6.01139530034982	2.90605929889943e-08	3.96449500642113e-05	8.70159507212959
SECTM1	1.26771691726242	6.21420160692786	6.00298175192341	3.01940385250374e-08	4.09610970185287e-05	8.66499066264899
P2RY13	1.92408954885797	5.16510469600041	5.99857729908964	3.08046312026436e-08	4.14770742375113e-05	8.64583786434182
AK026714	1.28177285225932	9.84116508152229	5.99778323375025	3.09159989108583e-08	4.14770742375113e-05	8.64238555607884
MBOAT2	1.06186666923933	6.50186753810836	5.94550921957728	3.91887260070278e-08	5.20012114049276e-05	8.41558497290972
GNA15	1.05299568583385	6.34321512712988	5.93550967491712	4.10029732423696e-08	5.38204131042642e-05	8.37230594003908
TSIX	-3.03680409222429	6.85518668283849	-5.93139220527133	4.17738100951419e-08	5.45374150352413e-05	8.35449508187583
MXD1	1.09660137495774	8.90333991204979	5.9209325486704	4.37966592189433e-08	5.62707346804932e-05	8.30927616510082
CPVL	1.85151560559472	6.01601710519335	5.91686675139893	4.46087085165554e-08	5.70124172074545e-05	8.2917091933552
PTAFR	1.15608619619872	6.11079973104785	5.91562410901289	4.48598395549976e-08	5.70332019325606e-05	8.28634128366789
LPCAT2	1.22707335915894	5.27519580685644	5.91000015008756	4.60139084588253e-08	5.78942218067034e-05	8.26205384066363
HCAR3	2.03531273931767	7.66519478946026	5.9079964223086	4.64321002964953e-08	5.81192504217374e-05	8.25340325374709
EREG	1.705048151577	6.57577019926538	5.90558107090536	4.69411719786452e-08	5.8156901845544e-05	8.24297743602246
ANXA3	1.84974093472892	5.50390062294664	5.89256820940209	4.97797399537163e-08	6.1050726840855e-05	8.18684254065889
CISH	-1.33497155584003	7.85850439781655	-5.88601674622389	5.12720678108531e-08	6.25649586796456e-05	8.15860315472571
C9orf72	1.12187359585652	6.92025969390879	5.86387119847664	5.66495658622245e-08	6.84390439466438e-05	8.06325837262396
RNASE2	2.02925811557617	6.52516207902255	5.85652366974413	5.85533892355172e-08	7.03888831555226e-05	8.03166264346116
ZNF420	-1.15251650087404	7.17819739108254	-5.84366720952174	6.20370949089133e-08	7.3485388887177e-05	7.97642340137226
GPR84	1.08566991342404	4.27746699775533	5.82930837278218	6.61690361852027e-08	7.79993518642344e-05	7.91479838639126
CXCL1	1.9710830254463	7.86234261299867	5.8004550592292	7.53065141550563e-08	8.79169505003255e-05	7.79118902438235
TMCC3	1.18497812820656	6.53161220921335	5.78938600575263	7.91317499813502e-08	9.19407176988239e-05	7.74384800955015
CD163	1.57720391866007	5.44258705489236	5.7631010629115	8.89967191681544e-08	0.00010291012545134	7.6316084842093
CD14	1.66745101874047	6.73241189220488	5.74836300350381	9.50466130051945e-08	0.000108868989009867	7.56878569924674
XIST	-2.88954037542362	5.62637236792164	-5.73376556740687	1.0143639232957e-07	0.000114566788794487	7.50664098800989
MCEMP1	1.24954147903525	7.02678151285583	5.71917752851537	1.0824299761941e-07	0.000120572071601373	7.44461488914597
RNF175	1.46898021163678	7.98263840929497	5.67403906083321	1.3227105382786e-07	0.000144682246916419	7.25319520570057
EPAS1	1.00493994502164	5.68301344046526	5.66658414681984	1.36714111838105e-07	0.00014887161093943	7.22165459637704
CXCL8	1.40461369828489	10.916611167636	5.66135296569935	1.39918966867957e-07	0.000151681277214385	7.1995348066041
CD300LF	1.72749088195218	5.66561388450158	5.65619478866062	1.43151250739133e-07	0.000154495571175261	7.17773386115326
EMR2	1.11543869055453	5.39817573451689	5.64393451020875	1.511308832398e-07	0.000161670495283163	7.12595656284007
GZMA	-1.05728436373944	11.0948655371391	-5.64121923729759	1.52956298975718e-07	0.00016290556675489	7.11449723100977
DMXL2	1.54839429549371	7.2426759385777	5.63761211464268	1.55414778485181e-07	0.000164801149625748	7.09927835461322
IFNGR1	1.02469662200371	9.84640137190083	5.62107341777379	1.67192428898193e-07	0.000176519291877673	7.02956336750804
LY96	1.0581421321377	9.91939762600755	5.60592876997636	1.78742695752223e-07	0.000185488014163753	6.96581681894279
RP11-214K3.19	-1.11318325904143	8.05446675956535	-5.60059289210727	1.82995794787538e-07	0.000188292279183457	6.9433782260797
FCGR3B	1.66544114163265	9.29806132323232	5.57860494038614	2.01593762923851e-07	0.000205685435174525	6.85103028051245
BCL10	1.02083615635539	6.99460561759004	5.55634615101253	2.22305697934842e-07	0.000224927604548229	6.75773681115348
CRTAM	-1.53208052456607	6.6213023194572	-5.53128847793797	2.48123263549954e-07	0.000248974875757972	6.65294530014929
GPR97	1.17798904079571	6.06984758483828	5.52418074387026	2.55966857020696e-07	0.000254740100039251	6.62326586156621
ARHGEF40	1.07863353921666	7.33309582991531	5.51138808117239	2.70700753702173e-07	0.000267213111056963	6.56989871235075
CHI3L1	1.26422876054834	5.27659900693807	5.48313494178409	3.06247781363809e-07	0.000298659964770993	6.45226677582676
GCSAM	-1.06974456914451	6.12467574941333	-5.47222793358015	3.21161000642231e-07	0.000310708036460076	6.40694128100752
ADM	1.80195150859823	8.48785601647791	5.4489247897728	3.55446701572729e-07	0.000341159424259894	6.31026335062652
ARL5B	1.06564542395382	7.38769141286603	5.43219772444644	3.82241697577236e-07	0.000365135239099153	6.24100391611206
FOLR3	1.69698720202226	6.12801395362718	5.41395148073176	4.13726906286063e-07	0.000392443559276829	6.16558494019254
VNN2	1.33193024191713	9.05425732721151	5.41131375146122	4.18483646021293e-07	0.000395411023809741	6.1546934873389
HAUS3	1.20835649092971	8.78151282379349	5.40816631087416	4.24229658116261e-07	0.000397654113268184	6.14170113967641
RP11-96D1.11	-1.05782634370645	6.99093895796347	-5.40732947067956	4.25770356842848e-07	0.000397654113268184	6.13824742779801
DDX3Y	1.49016834380128	6.69357187501275	5.38853832449056	4.61845212379857e-07	0.000419496239607657	6.06077105273662
KCTD12	1.56099716968048	7.79502016600347	5.3879722859129	4.62977047100707e-07	0.000419496239607657	6.05843953324593
LOC153682	-1.37359208155844	6.75278654912764	-5.37321969953053	4.93452169110529e-07	0.000443797349078756	5.99772049441925
TM6SF1	1.59672887917543	5.79264931272319	5.35492909160775	5.33971054319656e-07	0.000478466823948318	5.92256583968783
SCML1	1.14421429400124	6.19492483440465	5.3473380256556	5.517274078151e-07	0.000492559908784972	5.89141597769853
CYP4F3	1.37555868883117	6.0419308865932	5.33662464864974	5.77773561571843e-07	0.0005133240452555	5.84749505589031
RP6-99M1.2	1.60110742270666	7.23673312386491	5.33604618675016	5.79213619702782e-07	0.0005133240452555	5.84512495283326
LOC284454	1.01891987405072	8.565340453015	5.33399986853772	5.84336079220034e-07	0.000515980648352097	5.83674181086788
CEBPD	1.19755645686044	6.87043180925416	5.2889569004673	7.09000307872573e-07	0.000617085904022868	5.65266520983252
EOMES	-1.34534233560091	9.65448208136925	-5.27946083398662	7.38424300987946e-07	0.000635858202138412	5.61396846437242
RNF144B	1.07571411286745	6.69633980859096	5.27016211924169	7.68392067019717e-07	0.00065469860871924	5.57611355341362
LYN	1.20232346746238	8.83946676328946	5.2637000355798	7.89914695677729e-07	0.000670683413378963	5.54982850274583
GIMAP4	-1.58046476138529	9.58690674961739	-5.254903003976	8.20163479492467e-07	0.000691530508416731	5.51407491096431
SLC8A1-AS1	1.1513175093424	5.52899035129068	5.25359736415114	8.24748354015401e-07	0.000692990083862785	5.50877128585123
WDR86-AS1	-1.0891310372851	6.04000936164677	-5.24934598579348	8.39851685050075e-07	0.000700830533027136	5.4915069382515
MPP1	1.34622776288807	7.20637288536884	5.24445573684071	8.57559031360778e-07	0.000713156063584052	5.47165792941312
TYROBP	1.6688916521913	9.4349525882563	5.2405552638991	8.71943479762957e-07	0.000720988964455906	5.45583378106484
GIMAP8	-1.13231479527107	6.79435186032038	-5.24029378226353	8.72916177647704e-07	0.000720988964455906	5.45477319189172
RP11-443B7.1	1.02796718314987	4.83814311549842	5.21587452120889	9.68583354885894e-07	0.000794600247306058	5.35585853944168
RAB31	1.08675979391466	8.34776739577594	5.2128616381724	9.8107435748126e-07	0.000802137612140261	5.34367242404047
FURIN	1.07022523651412	9.00291312544638	5.18460748719222	1.10613360954777e-06	0.000895343611674009	5.22958848964428
C15orf48	1.73796269937332	7.58826060534639	5.18194176055208	1.11870629569033e-06	0.000902512014517285	5.21884311864878
TIMP2	1.059566362651	8.42186378777676	5.17523987183545	1.15093475549827e-06	0.000922383407486363	5.19184218537605
G0S2	1.27530545159349	10.2994218465463	5.17215618535757	1.16606657825257e-06	0.000931436322382154	5.17942517320525
ZFP3	-1.24364276850134	5.76588633175186	-5.16310393187618	1.21161708610054e-06	0.000961215083714885	5.14299914587176
S100A8	1.77080748213152	10.8177869438833	5.16240181935111	1.21522178727492e-06	0.000961215083714885	5.14017539199898
TNFAIP6	1.49410465952175	6.46134641067238	5.13406458818462	1.36977647953394e-06	0.00107297947972252	5.02639316376496
B3GALT2	-1.52332336503813	6.09722809407203	-5.12324399625142	1.43371929309691e-06	0.001114786808288	4.98304065756716
SULF1	1.34016970032983	5.25408119814305	5.11699178420493	1.47198377698081e-06	0.00113835254029865	4.95801540896441
MPEG1	1.84448300598227	7.80019880114274	5.1135444467974	1.4935062482028e-06	0.00114768674735726	4.94422459009422
DUSP6	1.19614662222222	7.89095044332211	5.08348528378683	1.6946502249936e-06	0.00128579509650651	4.82420418754451
KCNJ2	1.69284876091115	8.23759705519845	5.06993588997756	1.79373580380676e-06	0.00133611636210311	4.77023911902098
EDN1	1.14254532297671	6.8868273392511	5.06183498542209	1.85565174239994e-06	0.00137800923029708	4.73801480507449
RAD54B	-1.15865910489796	7.11429326767677	-5.05887313133448	1.87880562855048e-06	0.00139094966548002	4.7262404925845
DUSP4	1.11298075632653	7.98243541414141	5.05366549521034	1.92020035125515e-06	0.00140981965216512	4.7055482966078
OGN	1.17979590493919	4.12625234547495	5.02664058483235	2.14970925845338e-06	0.00154900646927647	4.59836828763767
IDI2-AS1	1.01224993890744	6.88483803683298	5.01604147639837	2.24683917857349e-06	0.00160660792474273	4.55642526016853
PTGDR	-1.00914297789734	7.00522894245485	-4.99116682556908	2.49188512248312e-06	0.00175393028723437	4.45819721983433
FN1	1.01799218569161	6.42428964029181	4.97845087381016	2.6270178680215e-06	0.00181562135663835	4.40809532063844
CLEC4A	1.31306749922078	7.04677676951331	4.97396925557454	2.67632417909839e-06	0.00182778287088171	4.39045557396353
RELT	1.02788794629355	6.64774009937761	4.97367367939075	2.67960756650813e-06	0.00182778287088171	4.38929251368642
FAM49A	1.13381487818594	6.36211059708193	4.95586825846334	2.88480094530235e-06	0.00194588314575577	4.31930651787561
UTY	1.33552693593074	6.93435401071319	4.94621162489432	3.00240255023454e-06	0.00200295384689922	4.28141319284295
CTB-31O20.2	1.488084703255	7.7171759540353	4.94111149764741	3.06638350039297e-06	0.00203445828557838	4.26141787618284
CLEC12A	1.10870515121418	5.55922596918682	4.93674715735896	3.12218611540131e-06	0.00206511105639828	4.24431712103511
LILRB3	1.04373156178107	7.9659434214876	4.93617359906765	3.12959273553408e-06	0.00206511105639828	4.24207043018117
RP11-747H7.3	-1.03937246106576	8.12148159876543	-4.92826248717947	3.23351379457308e-06	0.00211643148636909	4.21109781102056
TNFAIP3	1.30611179077304	10.8277651998776	4.90844598843429	3.50878511616734e-06	0.00226005405964875	4.1336466353935
LOC101928290	1.06541893745619	5.99546838419549	4.90596821731105	3.54476780014654e-06	0.00227719068010245	4.12397577431828
CEBPB	1.41939224190476	9.30351703367003	4.88815585026796	3.81421918894885e-06	0.00243099506135345	4.05454064079439
IL23R	-1.1022523699732	5.46979548617488	-4.88612265497458	3.84621409697804e-06	0.00244496979308045	4.04662473623756
LINC00260	-1.10953311055246	6.56129774033262	-4.86018200910206	4.27805155334229e-06	0.0026705444930549	3.94580584447649
GIMAP1	-1.04171404740878	7.35558526966636	-4.85349015818196	4.39688705158076e-06	0.00272186241386495	3.91985115985711
RASGEF1B	1.0976845707854	5.91153119038874	4.85303444775595	4.40509535003476e-06	0.00272186241386495	3.91808446195938
HIST2H2BE	1.23604665698619	9.67832285083155	4.85183310194075	4.42680556415824e-06	0.00272833460122	3.91342757347298
ELOVL4	-1.2423212417048	7.77501722370166	-4.84835447829652	4.49025806154567e-06	0.00275346474906511	3.89994705588499
BRE-AS1	1.0655512930303	5.09843373079278	4.8397756981901	4.65054296199907e-06	0.0028374224083254	3.86672759820796
GIMAP1-GIMAP5	-1.06401265492063	9.46096734231201	-4.83430272660948	4.75569033869976e-06	0.00287270427524969	3.84555363465959
TMEM176A	1.18752398574521	5.90740067324763	4.83346452974078	4.77199655844684e-06	0.00287540140870399	3.84231210233036
ALDH1A1	1.42756747747063	5.56479416268748	4.81744951003994	5.09419339320801e-06	0.00300979566198418	3.78044438674191
SIGLEC5	1.2331408255741	6.04778163447607	4.80801506846805	5.29379043513178e-06	0.00308996396237786	3.74405759520479
FGR	1.82505452778602	8.32668515304561	4.80789025516959	5.29648127182353e-06	0.00308996396237786	3.74357651095327
NRGN	1.28799072648732	7.44928035139271	4.80221231393404	5.42030651880752e-06	0.00314262796074704	3.72169946867561
DENND2D	-1.10044538900845	8.69264971574329	-4.79574447981473	5.56478515344972e-06	0.00319456287144125	3.69679853009088
SLC15A3	1.1117862790002	6.11428558182839	4.79198770593611	5.65041414629375e-06	0.0032253381503236	3.68234465481975
SLC31A2	1.17871776754896	7.99569038373635	4.77131200180623	6.14507519524838e-06	0.00343827712266956	3.60292289416341
LOC645984	1.35240438634921	5.75955140516274	4.7420050989508	6.91890153313013e-06	0.0037840562656645	3.49071413416015
LOC731424	1.09341229625644	5.9257102288542	4.7354732426979	7.1038398605412e-06	0.00384193689576119	3.46576444128734
KIAA1598	1.11931858019378	6.43366378231813	4.72814698673302	7.31697920657806e-06	0.00393094340839633	3.43780613968366
GCA	1.35600690817152	7.89800883879196	4.71921078543839	7.5853658725439e-06	0.00405717822601603	3.40374094370828
AMPD2	1.0667389778726	9.22037862702785	4.71836098417227	7.61138021334201e-06	0.00406214503843532	3.4005035811183
RP11-140I16.3	-1.30769805821893	5.94035608310377	-4.71162278921861	7.82073821818638e-06	0.00415561164453289	3.3748471126805
RP11-373D23.2	1.28128016970934	8.86334798561371	4.70928238783106	7.89475407894388e-06	0.00418578130375989	3.36594118337546
CXCL3	1.36396242281179	6.55630153815937	4.70115097028751	8.1572312456935e-06	0.00431552358153003	3.33502047172604
HMG20A	-1.06593660672233	8.51802370768289	-4.69780944116533	8.26753029566492e-06	0.00436436806075898	3.32232371245273
ZNF786	-1.06106977817769	7.04284754979084	-4.69359287063859	8.40877886366493e-06	0.00441017015524903	3.3063102420049
VSIG1	-1.1113570198928	6.29162644975003	-4.62011969581737	1.12803419054081e-05	0.00569482774707534	3.02875226144908
TNF	1.24896659508555	7.96096869110295	4.61191620138277	1.16545659881173e-05	0.00585938965492951	2.99793657792985
LGALS2	1.11884341683158	6.64294451994694	4.60465106499752	1.19960017589655e-05	0.0059815118172739	2.97067525587702
FCGR1B	1.25131450363637	6.19732309917355	4.60212793703975	1.21168307047229e-05	0.00601704952946263	2.96121409563173
GVINP1	-1.13451382731602	8.31675779445975	-4.59584654237982	1.24227789351281e-05	0.00613136343698667	2.93767484865374
ZNF260	-1.06489692463409	8.51377578073666	-4.5655523314602	1.40064570734051e-05	0.00680239263391691	2.82444149483184
MARCKS	1.02857743033189	8.98105640026528	4.55534222265546	1.45829601784757e-05	0.00698459350981316	2.78638803675748
FFAR2	1.1222964999732	5.941089892613	4.49811156646891	1.82646246109147e-05	0.00847968436704072	2.57412081769993
ARRDC4	1.33476046546691	5.84781287664524	4.48671633809626	1.90980975824697e-05	0.00874466355774548	2.53206707457035
CFP	1.34101704942074	6.68690534506683	4.48103475278801	1.95272777381644e-05	0.00889647371218188	2.51112569809723
TCEB3-AS1	-1.04808869578437	6.90744256723804	-4.46472817251922	2.08114529680874e-05	0.0094109078675194	2.45111999446996
EIF1AY	1.87807192673263	6.34997183828181	4.46118126617408	2.1101391313878e-05	0.0095066111801996	2.43808714387625
AB488780	-1.42422399733251	8.1861169906132	-4.45775596286477	2.13850906143854e-05	0.00959880646268682	2.42550764608619
TXLNGY	1.84847966321171	6.5884311842159	4.44813779981455	2.22015473420099e-05	0.00991032163597941	2.3902191015537
RPH3A	1.02791763004741	4.46800357810428	4.43885850354144	2.30177216029751e-05	0.0101441144320959	2.35622196329116
CSF1R	1.08231933804576	5.42331428711356	4.41612408114201	2.51416660776863e-05	0.0108945211035006	2.27312890073775
SGK1	1.14468131451659	10.5392612942557	4.39717320195195	2.70555754950313e-05	0.01154643500645	2.20408303995801
CTD-3025N20.3	-1.10020894941249	4.65549053917968	-4.39053533298118	2.77586202884638e-05	0.0117432792766068	2.17994574067814
GIN1	-1.16588126875284	6.59213743546577	-4.36340351136252	3.08199155331577e-05	0.01270631316321	2.08154196761299
POP5	-1.03671795925582	9.19895927420671	-4.35702989381588	3.15849251698951e-05	0.0129776416227662	2.0584854560702
CD302	1.17815526282417	9.27559310947862	4.3536271124157	3.20008157861724e-05	0.0131041773443779	2.04618526859616
LEO1	-1.061059156141	7.29393159504132	-4.35270146666235	3.21148592152599e-05	0.0131287380455468	2.04284042196367
PLEK	1.00809992239538	8.72580644684216	4.35179773147677	3.22265811166884e-05	0.0131457673893749	2.03957521496477
FTH1	1.09099331821893	10.7768489219467	4.35148937421483	3.22647866364088e-05	0.0131457673893749	2.03846122134526
ZNF331	1.05662687321376	8.89125641159065	4.34841610506652	3.26479591504244e-05	0.0132352643972643	2.02736143405045
IRS2	1.10009555128839	10.5210014274054	4.34614527485384	3.29338984134777e-05	0.013306752372025	2.01916324959741
HCK	1.09779449505463	6.96300992189572	4.34259848024571	3.33853404094227e-05	0.0134444147669262	2.0063643761656
AMIGO2	-1.25278006537209	7.17452899168452	-4.33928158714707	3.38129130367764e-05	0.0135715864798814	1.99440154193967
RP11-722E23.2	-1.01748585619048	6.37479346127946	-4.33470281084956	3.4411832266609e-05	0.0137664674362072	1.97789776006314
GZMB	1.74596163009483	7.02140557540047	4.3156204156965	3.70197999469765e-05	0.0146731908216087	1.90924480056051
PLA2G7	1.17205031381571	4.28519102724212	4.30945319490737	3.79026475175621e-05	0.0149172163390404	1.88710110451288
PRSS35	-1.25923596698001	5.37399861412101	-4.30386207584736	3.87205245591401e-05	0.0151653678234368	1.86704463318633
KLF10	1.15169285578437	8.9719917660953	4.29863103937752	3.9501100085462e-05	0.015421343522022	1.84829598054045
TNFAIP8L2	-1.06515274879819	8.00803009483726	-4.27700761017968	4.28915573773559e-05	0.0165324708971809	1.77096096464183
LINC00959	-1.027135905537	6.74444598352209	-4.2642688372894	4.50182784934013e-05	0.0172154573085643	1.72552692409653
EGR1	1.08444446767264	9.77652417773696	4.22684941878113	5.18685132431648e-05	0.0192306304984891	1.59260835157
EGR3	1.30577450156463	7.81257792592593	4.22035050175729	5.31561759172718e-05	0.0195115828019743	1.5696060788073
ZNF185	1.00338277246341	7.183571788593	4.20415168188042	5.65008956012905e-05	0.0204473116918433	1.51237904934867
IFI30	1.07992399073181	9.49293320288746	4.20138086309152	5.70929095411252e-05	0.0206308113734994	1.50260566974156
RGS2	1.19069689953824	10.4868403912866	4.19908006717154	5.75890244895651e-05	0.0207791636426955	1.49449359168939
TTTY15	1.3283156691342	5.82043106320784	4.19323878037875	5.88672479582522e-05	0.0210526787895018	1.47391247475642
IER5	1.13591438660276	8.78812318033874	4.1629913895762	6.59343668003054e-05	0.0230704345496666	1.3676596766861
LIF	1.01343402473717	5.57500269911234	4.16257290142448	6.60376378319763e-05	0.0230733222210416	1.36619339391522
SPARCL1	1.24753217095444	5.58479094117947	4.16161397111226	6.62748607542144e-05	0.023122936676985	1.36283392056201
LOC101927069	1.26436958356421	6.87554913095603	4.14491364857419	7.05398240270952e-05	0.0244006089744113	1.30441396392229
CSF2RB	1.19376070904556	8.97223838710336	4.1396476480395	7.19384507761966e-05	0.0248137171404834	1.28602705938577
USP9Y	1.85193362166976	6.13470211294766	4.1375415186936	7.25052482640777e-05	0.0249383748422265	1.27867785211697
CTC-510F12.4	1.11270977042878	7.53293102627283	4.10825849482695	8.08437849862718e-05	0.0271526203034919	1.17677021884932
TLR8	1.15299398492682	5.50208238526681	4.10565659550185	8.16276462638932e-05	0.0273780248349965	1.16774013627052
CTA-29F11.1	1.17644768672645	7.88618579757168	4.10204202616467	8.272869557356e-05	0.0276708793945868	1.15520223579097
DEFA1	1.67472654235415	7.6751801922763	4.07955531709721	8.99051293257074e-05	0.0295422410346698	1.07737845824962
CD1D	1.29061318735931	6.18659486929905	4.05834295156748	9.7219065641982e-05	0.0315498508341536	1.00424428338076
NOG	-1.09471992193775	7.13028244449546	-4.05632414239153	9.79441142258504e-05	0.0316695440985294	0.997298187096396
FGL2	1.1509437470233	7.84896377691052	4.01757173618911	0.000112908124026248	0.0354231873827038	0.864443291800424
A2M-AS1	-1.16779714397444	8.69916095985104	-4.01212583283004	0.000115178815760112	0.0359497949369549	0.845846511015218
RTN1	1.0321416471408	4.72583408070605	4.01069326865893	0.000115783350811637	0.0359536318001638	0.840957578260791
NCF2	1.18323091262214	8.57004317018672	3.98819912676075	0.000125683270601411	0.0382452925929823	0.764356623126194
TMEM60	-1.14005234715111	7.71924418141006	-3.96009418536244	0.000139193239496112	0.0414220309876083	0.669086917027403
PTGS2	1.43591556249433	7.74533507295174	3.95926394593838	0.00013961271488469	0.041496008255133	0.666280015007335
RPS4Y1	2.46356190705628	9.72923286440159	3.95632176463273	0.00014110898975601	0.0418894621797184	0.656336429053999
GZMK	-1.11643838722737	10.5795880968269	-3.94133127769702	0.00014897356434339	0.0434714633704119	0.605757095087793
PFKFB3	1.1321730785941	11.5338193243547	3.94105304632707	0.000149123420218068	0.0434714633704119	0.604819637080898
OR52K3P	1.10406124273346	3.8057823171105	3.93707221974395	0.000151283333275699	0.0438903488199923	0.591412132093426
KDM5D	2.37778604136467	8.09853167360473	3.90455855252603	0.0001700782221992	0.0481915939774374	0.482276071997783
