# Supplementary material for: Identification of key genes associated with acute myocardial infarction using WGCNA and two-sample mendelian randomization study
Source: PLoS One. 2024 Jul 18;19(7):e0305532. doi: 10.1371/journal.pone.0305532 (PMC11257238; doi:10.1371/journal.pone.0305532)
Supplement: S2 Table — (XLS) [file pone.0305532.s002.xls]

TSIX
XIST
PTX3
EIF1AY
CSTA
TXLNGY
ITLN1
CCL3
DEFA1
GZMB
S100A12
FCER1G
CCL20
TREM1
FGR
AQP9
IL1B
MPEG1
RNASE2
HCAR3
CXCL1
PTGS2
PLBD1
LRRK2
C5AR1
VCAN
S100A8
NR4A2
CLEC4D
C15orf48
ADM
PPBP
CSF3R
KCNJ2
P2RY13
NFIL3
CD83
APOBEC3A
LYZ
AC079305.10
IL1R2
ANXA3
CPVL
SERPINB2
S100P
TP53INP2
MGAM
TYROBP
FOS
ALDH2
RGS18
F13A1
FOLR3
CD300LF
CCL4
QPCT
BST1
MNDA
S100A9
CD1D
FCGR3B
CMTM2
FCN1
RP6-99M1.2
TLR2
IRAK3
TM6SF1
TMEM170B
IER3
CLC
NLRP3
EGR3
EREG
SLC22A4
PRKAR2B
CD14
PYGL
LILRB2
SLC7A7
CTD-2528L19.6
CXCL16
BCL2A1
KCTD12
ALDH1A1
CFP
TNFAIP6
VNN1
ARRDC4
CXCL2
SLC22A15
CEBPB
DYSF
LOC100130357
CXCL3
FGFBP2
NCF2
MAFB
GCA
CREG1
PF4V1
ACSL1
PHACTR1
RBP7
CD163
LOC645984
DMXL2
DDX3Y
CSF2RB
DDIT3
MIR29B2
PPP1R15A
CTB-167B5.2
CTA-29F11.1
GLT1D1
CCRL2
FGL2
RGS2
SLPI
GAPT
FPR2
RP1-93H18.6
TUBB6
TULP2
TLR8
PROS1
MS4A7
OR52K3P
UTY
STEAP4
MOP-1
RP11-373D23.2
NAMPT
ITGAM
ELOVL7
MANSC1
FCGR1B
FCGR3A
TNF
FOSB
RNF175
NRGN
TGFBI
MAP3K7CL
CEACAM8
TNFAIP3
PLA2G7
TTC7B
PLAUR
CD302
CLEC4A
CDKN1A
FPR1
CTC-510F12.4
LOC100127886
CYP4F3
SRGN
AX746755
LOC153682
MPP1
CCL14
CLEC1A
PILRA
RNF19B
MIR22
NME8
NFKBIA
ZFP36
CXCL8
CD33
SAMSN1
ELOVL4
SIGLEC5
HIST2H2BE
ALOX12
GJB6
LOC100129518
ZNF543
PELI1
VNN2
CXCR2
LOC100289230
IFI30
MS4A6A
EGR1
CLEC5A
TCRVA15
G0S2
LOC101929734
RTN1
THBD
CD93
IRS2
HCK
MME
GPR160
SLC31A2
FFAR2
FTH1
AIF1
CDA
TMEM176A
CA2
CYSTM1
MGP
IRF8
PROK2
LINC00528
MAFF
LINC01366
IL18
OLR1
PF4
LOC286087
CSF1R
SNORD89
LGALS2
RILPL2
JUN
SIRPB2
LTF
CLEC4E
RP11-732A19.1
DUSP6
CD177
LIF
CISH
EFEMP1
CHI3L1
OGN
SULF2
MMP9
TMEM169
CTA-384D8.35
ATP8B4
IL13RA1
NR4A3
FAM198B
PMAIP1
RP11-1217F2.1
ZNF385A
NFE4
MPZ
LCN2
RAB32
ZNF185
THBS1
SYAP1
RP11-664D1.1
LYN
BCL6
RP11-53O19.3
ZNF137P
LRG1
MSRB1
SLC15A3
CRISP3
CTD-2124B8.2
RAD54B
CEBPD
SPARC
LOC731424
FAM49A
CD86
CH25H
CLEC7A
HMOX1
SDPR
PVRL3
LINC00936
RPH3A
PLEK
MCEMP1
SH3BGRL2
RASGEF1B
TNFSF13
CLEC12A
AMPD2
MRPL45P2
ZNF786
MARC1
KLF4
SERPINA1
AK026714
BEND2
CACNA2D3
IFNG
PI3
MARCKS
CD36
SLC8A1-AS1
SKIL
SULT1B1
SECTM1
GGTA1P
LILRA2
BRE-AS1
TUBB1
SLC7A5
OLFM4
CCR1
TOMM40L
GPR97
ZBTB34
ETS2
VSTM1
SCML1
LOC101928290
KIAA0226L
FCGR2A
RP3-525N10.2
LPCAT2
EPB41L3
NOD2
DDX11L2
DUSP5
BEST1
KLRC3
TMEM154
TFEC
ICAM1
OSCAR
MAP3K8
TBC1D8
TMCC3
GNAZ
KIR2DS2
LILRB3
FCGR1A
RAB31
KIR3DL3
GAB2
SGMS2
MIR6883
IGSF6
GADD45B
EGF
MID1IP1
LOC145474
KRT23
P2RX1
RELT
RNF144B
TIMP2
SNX10
NINJ1
TNFAIP2
WDFY3
LOC644656
DUSP2
DRAM1
RP11-214K3.19
GADD45A
WLS
MEGF9
RP11-330O11.3
PTAFR
EMR2
TNFSF12-TNFSF13
DEFA4
SLC46A2
HSPA6
IDI2-AS1
MIR6732
DAPK1-IT1
RP11-6I2.3
EMR1
CREB5
RIN2
PPIF
TLR4
ARHGEF40
ARL5B
THEMIS2
LOC101927066
PRKCD
RP11-521I2.3
AFAP1L2
IL1RN
AOAH
RP11-443B7.1
LOC440934
C9orf72
AOC3
CTSS
GK3P
LACTB
HIST2H2AA3
AP5B1
SPI1
ZEB2
BC042372
CHST15
HPSE
HRH4
LILRA3
CSRNP1
LOC643072
NLRP12
RNASE3
CRISPLD2
SMAD1
NCF4
CXCR1
LOC284454
LOC101928865
LY96
C2orf88
MS4A14
GPR84
MXD1
OLIG1
KIR2DL2
VNN3
SMIM3
KIF13A
METRNL
PTGS1
LST1
NUMB
POLB
NFE2
RIT1
CCNL1
CYP1B1
SLC24A4
LILRA1
ST6GALNAC3
RLF
BCL10
PLSCR1
FAM220A
IFNGR1
LOC283588
SERPING1
SYK
RPP40
KYNU
GK-AS1
MBOAT2
ZNF284
PLAU
VEGFA
CYBB
DIRC2
CTSD
GNA15
PEAR1
DOCK4
ELL2
PLK2
HP
SIRPB1
CFD
IL1RAP
ORM1
HK3
HIST1H2BK
