# Supplementary material for: Identification of key genes associated with acute myocardial infarction using WGCNA and two-sample mendelian randomization study
Source: PLoS One. 2024 Jul 18;19(7):e0305532. doi: 10.1371/journal.pone.0305532 (PMC11257238; doi:10.1371/journal.pone.0305532)
Supplement: S3 Table — (CSV) [file pone.0305532.s003.csv]

SNP	effect_allele.exposure	other_allele.exposure	effect_allele.outcome	other_allele.outcome	beta.exposure	beta.outcome	eaf.exposure	eaf.outcome	remove	palindromic	ambiguous	id.outcome	chr	pos	se.outcome	samplesize.outcome	pval.outcome	outcome	originalname.outcome	outcome.deprecated	mr_keep.outcome	data_source.outcome	chr.exposure	se.exposure	pos.exposure	samplesize.exposure	pval.exposure	id.exposure	exposure	mr_keep.exposure	pval_origin.exposure	data_source.exposure	action	mr_keep
rs10936662	A	T	A	T	0.157	-0.013036	0.14761	0.14735	FALSE	TRUE	FALSE	ebi-a-GCST011365	3	170578463	0.010664	58825	0.221526	Myocardial infarction || id:ebi-a-GCST011365	Myocardial infarction	Myocardial infarction || ||	TRUE	igd	3	0.0343	170578463	3301	4.67735e-06	prot-a-3029	|| id:prot-a-3029	TRUE	reported	igd	2	TRUE
rs117012770	A	G	A	G	-0.3629	0.017036	0.02858	0.024521	FALSE	FALSE	FALSE	ebi-a-GCST011365	12	90548012	0.025899	58825	0.510694	Myocardial infarction || id:ebi-a-GCST011365	Myocardial infarction	Myocardial infarction || ||	TRUE	igd	12	0.0788	90548012	3301	4.16869e-06	prot-a-3029	|| id:prot-a-3029	TRUE	reported	igd	2	TRUE
rs17424574	G	A	G	A	0.2029	-0.009324	0.08663	0.075135	FALSE	FALSE	FALSE	ebi-a-GCST011365	5	164962956	0.01578	58825	0.554633	Myocardial infarction || id:ebi-a-GCST011365	Myocardial infarction	Myocardial infarction || ||	TRUE	igd	5	0.0443	164962956	3301	4.57088e-06	prot-a-3029	|| id:prot-a-3029	TRUE	reported	igd	2	TRUE
rs2232613	T	C	T	C	-0.2685	-0.001017	0.0768	0.076619	FALSE	FALSE	FALSE	ebi-a-GCST011365	20	36997655	0.014743	58825	0.945	Myocardial infarction || id:ebi-a-GCST011365	Myocardial infarction	Myocardial infarction || ||	TRUE	igd	20	0.0459	36997655	3301	5.12861e-09	prot-a-3029	|| id:prot-a-3029	TRUE	reported	igd	2	TRUE
rs235409	G	A	G	A	-0.1237	0.010494	0.30881	0.273511	FALSE	FALSE	FALSE	ebi-a-GCST011365	7	35378721	0.008425	58825	0.212888	Myocardial infarction || id:ebi-a-GCST011365	Myocardial infarction	Myocardial infarction || ||	TRUE	igd	7	0.0268	35378721	3301	3.89045e-06	prot-a-3029	|| id:prot-a-3029	TRUE	reported	igd	2	TRUE
rs34674590	C	T	C	T	-0.2276	0.01067	0.08532	0.084566	FALSE	FALSE	FALSE	ebi-a-GCST011365	22	19761804	0.014494	58825	0.461616	Myocardial infarction || id:ebi-a-GCST011365	Myocardial infarction	Myocardial infarction || ||	TRUE	igd	22	0.046	19761804	3301	7.58578e-07	prot-a-3029	|| id:prot-a-3029	TRUE	reported	igd	2	TRUE
rs62011974	T	C	T	C	-0.2772	0.025557	0.05639	0.046443	FALSE	FALSE	FALSE	ebi-a-GCST011365	15	82432623	0.018569	58825	0.168719	Myocardial infarction || id:ebi-a-GCST011365	Myocardial infarction	Myocardial infarction || ||	TRUE	igd	15	0.0544	82432623	3301	3.46737e-07	prot-a-3029	|| id:prot-a-3029	TRUE	reported	igd	2	TRUE
rs6696406	G	A	G	A	-0.1277	0.016061	0.27981	0.286891	FALSE	FALSE	FALSE	ebi-a-GCST011365	1	186828117	0.008478	58825	0.0581715	Myocardial infarction || id:ebi-a-GCST011365	Myocardial infarction	Myocardial infarction || ||	TRUE	igd	1	0.0278	186828117	3301	4.2658e-06	prot-a-3029	|| id:prot-a-3029	TRUE	reported	igd	2	TRUE
rs77275498	G	A	G	A	0.2633	-0.013314	0.06824	0.07077	FALSE	FALSE	FALSE	ebi-a-GCST011365	15	31077562	0.014485	58825	0.357996	Myocardial infarction || id:ebi-a-GCST011365	Myocardial infarction	Myocardial infarction || ||	TRUE	igd	15	0.0494	31077562	3301	9.77237e-08	prot-a-3029	|| id:prot-a-3029	TRUE	reported	igd	2	TRUE
rs833809	C	T	C	T	-0.1409	-0.011553	0.76597	0.743263	FALSE	FALSE	FALSE	ebi-a-GCST011365	6	44034058	0.009287	58825	0.213485	Myocardial infarction || id:ebi-a-GCST011365	Myocardial infarction	Myocardial infarction || ||	TRUE	igd	6	0.0307	44034058	3301	4.36516e-06	prot-a-3029	|| id:prot-a-3029	TRUE	reported	igd	2	TRUE
rs9264098	C	T	C	T	-0.1172	0.018011	0.62917	0.614336	FALSE	FALSE	FALSE	ebi-a-GCST011365	6	31204315	0.008095	58825	0.0261	Myocardial infarction || id:ebi-a-GCST011365	Myocardial infarction	Myocardial infarction || ||	TRUE	igd	6	0.0254	31204315	3301	3.89045e-06	prot-a-3029	|| id:prot-a-3029	TRUE	reported	igd	2	TRUE
